# Supplementary material for: Diversity and Adaptations of Escherichia coli Strains: Exploring the Intestinal Community in Crohn’s Disease Patients and Healthy Individuals
Source: Microorganisms. 2021 Jun 15;9(6):1299. doi: 10.3390/microorganisms9061299 (PMC8232093; doi:10.3390/microorganisms9061299)
Supplement: Supplementary file 1 [file microorganisms-09-01299-s001.zip]

Archive with 1 entries (1 files):
- microorganisms-1245890-supplementary.xlsx
