# Supplementary material for: Diversity and Adaptations of Escherichia coli Strains: Exploring the Intestinal Community in Crohn’s Disease Patients and Healthy Individuals
Source: Microorganisms. 2021 Jun 15;9(6):1299. doi: 10.3390/microorganisms9061299 (PMC8232093; doi:10.3390/microorganisms9061299)
Supplement: Supplementary file 1 [file microorganisms-09-01299-s001.zip › microorganisms-1245890-supplementary.xlsx]

## Sheet: S1
Table S1. Typing of E. coli from CD patients and healthy individuals according to different methods.
ID	Type	Status	Serotype		Clermont's method							Achtman's scheme								Pasteur's scheme
			O-antigen	H-antigen	trpBA	virA	TspE4	arpA	chu	yjaA	Phylogroup	adk	fumC	gyrB	icd	mdh	purA	recA	Sequence Type	dinB	icdA	pabB	polB	putP	trpA	trpB	uidA	Sequence Type
3_188_1	Strain	CD	O28ab	H9	+	-	-	+	-	+	A	10	11	418	8	8	8	2	4741	8	2	7	3	7	1	4	2	2
3_189_1	Strain	CD	O128ac	H12	+	-	-	+	-	-	A	6	4	1	1	69	8	20	4774	83	28	110	52	18	1	4	40	661
3_191_1	Strain	CD	O88	H25	+	-	+	+	-	-	B1	6	6	33	26	11	8	2	1196	25	65	4*	10	16	8	2	30	632
3_192_1	Strain	CD	O128ac	H12	+	-	-	+	-	-	A	6	4	1	1	69	8	20	4774	83	28	110	52	18	1	4	40	661
3_192_2	Strain	CD	O6	H1	+	-	+	-	+	+	B2	36	24	9	13	17	11	25	73	2	4	6	4	1	6	1	1	4
3_196_1	Strain	CD	O17/O44	H18	+	-	-	+	+	-	D	21	35	27	6	5	5	4	69	3	8	5	11	8	3	5	3	3
3_196_7	Strain	CD	O8	H9	+	-	-	+	-	+	C	6	4	12	1	20	8	7	90	6	5	3	2	6	7	2	4	66
3_199_1	Strain	CD	O19	H4	+	-	-	+	-	+	A	10	11	4	8	8	8	2	10	8	2	7	3	7	1	158	2	x
3_199_3	Strain	CD	O17/O44	H18	+	-	-	+	+	-	D	21	35	27	6	5	5	4	69	3	8	5	11	8	3	5	3	3
3_200_1	Strain	CD	O19	H4	+	-	-	+	-	+	A	10	11	4	8	8	8	2	10	135	2	7	3	7	1	4	2	767
3_200_11	Strain	CD	O144	H45	+	-	-	+	-	+	A	10	11	4	8	8	8	2	10	8	2	7	52	7*	1	4	2*	835
3_206_1	Strain	CD	O102	H6	+	-	+	+	+	-	D	35	37	29	25	4	5	73	405	17	9	28	12	9	13	9	11*	44
3_206_11	Strain	CD	O15	H6	+	-	-	+	+	-	D	21	35	27	6	5	5	4*	69*	3	8	5	11	8	3	5	3	3
3_214_1	Strain	CD	O25	H18	+	-	-	+	+	-	D	21	35	27	6	5	5	4	69	3	8	5	11	8	3	5	3	3
3_214_2	Strain	CD	O8	H20	+	-	-	+	-	-	A	64	7	1	1	8	8	6	398	10	28	7	18	18	26	4	2	x
3_225_1	Strain	CD	O~	H6	+	-	-	+	-	+	A	10	11	4	8	25	8	2	6431	8	2	7	3	131	1	4*	2*	390*
3_225_3	Strain	CD	O1	H7	-	-	+	-	+	+	B2	37	38	19	37	17	8	26	421	1	1	2	1	1	2	22	1	70
3_225_4	Strain	CD	O126	H27	+	-	-	+	-	-	A	64	7	1	1	8	8	6	398	10	28	7	18	18	26	17	2	57
3_57_1	Strain	CD	O17/O44	H18	+	-	-	+	+	-	D	21	35	27	6	5	5	4	69	3	8	5	11	8	3	5	3	3
3_77_1	Strain	CD	O6	H16	+	-	-	+	-	-	A	6	11	4	10	7	8	6	93	11	3	4	3	15	1	4	16	83
CD64_12	Strain	CD	O166	H15	+	-	+	+	+	-	D	34	36	39	87	67	16	4	349	64	204*	129	21	175	12	138	11	722*
CD64_2	Strain	CD	O4	H45	+	-	-	+	-	-	A	64	7	1	8	8	8	6	871	10	2	7	18	7	1	4	2	x
CD64_5	Strain	CD	O154	H9	+	-	-	+	-	-	A	6	107	1	95	69	8	20	536	83	28	4	3	18	1	110	156	682
CD64_7	Strain	CD	O~	H20	+	-	-	+	-	+	A	6	11	4	8	8	8	2	48	10	2	7*	3	7	1	4	2	132*
CD64_9	Strain	CD	O~	H30	+	-	-	+	-	+	A	8	11	4	8	8	8	2	685	10	2	3	17	18	1	4	2	698
CD69_1	Strain	CD	O112ac	H16	+	-	+	+	-	-	B1	9	19	32	1	9	8	6	1723	50	93?*	48*	10	6	7	4	2	x
17VZK.001	MAG	CD	O8	H19	+	-	+	+	-	-	B1	6	4	4	16	24	8	14	58	7	32	18	2	5	8	2	2	24
35VZK.009	MAG	CD	O8	H8	+	-	+	+	-	-	B1	6	6	5	16	11	8	7	448	5		3	68	5	53*	2	30	x
57VZK.010	MAG	CD	O141ab/O141ac	H32	+	-	-	-	-	+	cryptic	10	11	4	8	8	8	2	10	8	2	7	3	89*	1	4	2	x
77VZK.025	MAG	CD	x	H16	+	-	-	-	-	+	cryptic	10	185*	4	1	8	8	2	x	10	2	193*	3	60*	1	4*	170*	x
193VZK.030	MAG	CD	x	x	+	-	-	+	-	+	A	10		4		8	8	6	x			3*	3	7*	1	4	2	x
195VZK.021	MAG	CD	O99	H33	+	-	-	+	-	+	A	10	11	4	8	8	8	2	10	8	240	7	3	7	1	4	2	648
196VZK.007	MAG	CD	O17/O44	H18	+	-	-	+	+	-	D	21	35	27	6	5	5	4	69	3	8	5	11	8	3	5	3	3
198VZK.020	MAG	CD	x	H7	+	-	-	-	+	-	F	27	26*	24	29	26	19	22	x	12	40	24*	19	13	24	8	29	34*
200VZK.017	MAG	CD	O144	H45	+	-	-	+	-	+	A	10	11	4	8	8	8	2	10	8	2	7	52	7*	1	4	2*	835*
213VZK.006	MAG	CD	O9	H30	+	-	-	+	-	-	A	6	7	57	1	8	8	2	540	83*	28	3	152	18	1	4	2	x
214VZK.015	MAG	CD	O8	H20	+	-	-	+	+	-	D	64	7	1	1	8	8	6	398		28	7	18	18	26	4	2	x
27k_1	Strain	Healthy	O11	H18	+	-	-	+	+	-	D	21	35	27	6	5	5	4	69	3	8	5	11	8	3	5	3	3
27k_9	Strain	Healthy	O78	H2	+	-	-	+	-	+	A	10	11	4	8	8	8	2	10	8	2	7	84	7	1	4	2	478
36k_1	Strain	Healthy	O15	H18	+	-	-	+	+	-	D	21	35	27	6	5	5	4*	69	3	8	5	11	8	3	5	3	3
36k_11	Strain	Healthy	O18ac	H7	+	-	+	-	+	+	B2	37	110	19	37	17	11	26	416	1	1	2	1	1	2	3	1	1
1_14_1	Strain	Healthy	O~	H7	+	-	-	+	+	+	E	127	161	75	141	27	1	42	717	22	64*	178	187*	23	37	115	89*	x
1_14_12	Strain	Healthy	O147	H7	+	-	+	+	-	-	B1	6	19	3	135	11	8	6	2521	50	75*	4*	10	5	7	4	5	x
1_14_2	Strain	Healthy	O~	H28	+	-	-	+	-	+	A	10	11	4	8	8	8	2	10	8	2	7	3	7	1	4	2	2
1_18_1	Strain	Healthy	O169	H9	+	-	-	+	+	-	E	83	1543*	110	117	80	1	2	543*	136	285	38	22	28	101	43	42	864
1_18_16	Strain	Healthy	O17/O44	H18	+	-	-	+	+	-	D	21	35	27	6	5	5	4	69	3	8	5	11	8	3	5	3	3
1_2_1	Strain	Healthy	O9	H19	+	-	+	+	-	-	B1	9	65	5	1	9	13	6	162	25	3	3	10	78	1	16	57	294*
1_20_1	Strain	Healthy	O7	H4	+	-	-	+	-	-	A	10*	11	57	8	7	18	6	216*	10?	2	3	3	18	1	4	23	960?
1_20_2	Strain	Healthy	O17/O44	H18	+	-	-	+	+	-	D	21	35	27	6	5	5	4	69	3	8	5	11	8	3	5	3	3
1_24_1	Strain	Healthy	O117	H25	+	-	-	+	-	-	A	6	4	1	95	69	8	7	2531	83	28	110	3	18	1	110	40	661
1_25_1	Strain	Healthy	O144	H45	+	-	-	+	-	+	A	10	1543*	4	8	8	8	2	x	8	2	7	52	7*	1	4	2*	835*
1_25_11	Strain	Healthy	O~	H37	+	-	-	+	-	-	A	10	7	4	8	12	8	2	746	29	2	3	3	7	1	4	2	84
1_25_13	Strain	Healthy	O13	H30	+	-	-	+	-	-	A	8	7	728	220	8	8	2	8577	10	28	7	17	157	1	4*	2*	520*
1_25_14	Strain	Healthy	O144	H45	+	-	-	+	-	+	A	10	1543*	4	8	8	8	2	x	8	2	7	52	7*	1	4*	2*	835*
1_34_10	Strain	Healthy	O25	H30	+	-	-	+	-	-	A	6	7	23	1	8	8	2	45	10	28	7	3	18	1	4	2	x
1_34_12	Strain	Healthy	O30	H4	+	-	-	+	-	+	A	10	11	4	8	8	8	2	10	8	2	7	3	7	1	4	2	2
1_37_1	Strain	Healthy	O105	H6	+	-	-	+	-	+	A	10	11	4	8	8	8	2	10	8	2	7	52	7	1	4	2	835
1_39_1	Strain	Healthy	O6	H1	+	-	+	-	+	+	B2	36	24	9	13	17	11	25	73	2	4	6	4	1	21	1	1	52
1_39_12	Strain	Healthy	O~	H4	+	-	-	+	-	+	A	10	11	4	8	8	8	2	10	8	2	7	3	7	1	4	2*	2*
1_4_1	Strain	Healthy	O8	H30	+	-	+	+	-	-	B1	6	4	4	16	24	8	14	58	7	33	18	2	5	8	2	2	87
1_4_13	Strain	Healthy	O132	H28	+	-	+	+	-	-	B1	6	4	4	16	24	8	14	58	7	33	18	2	5	8	2*	2	87*
1_4_3	Strain	Healthy	O12	H20	+	-	-	+	-	-	A	6	11	57	1	7	8	6	1486	10	28	4*	3	131	1	4	23	x
1_4_5	Strain	Healthy	O10	H48	+	-	-	+	-	+	A	10	1076	4	8	8	8	2	7836	8	2	7	3	7	1*	4	2	2*
1_4_7	Strain	Healthy	O15	H18	+	-	-	+	+	-	D	21	35	27	6	5	5	4	69	3	8	5	11	8	3	5	3	3
1_44_1	Strain	Healthy	O25	H18	+	-	-	+	+	-	D	21	35	27	6	5	5	4	69	3*	8	5	11	8	3	5	3	3*
1_44_4	Strain	Healthy	O12	H4	+	-	-	+	-	+	A	10	11	4	8	8	8	2	10	8	2	7	3	7*	1	4	2	2*
1_45_1	Strain	Healthy	O18ab	H14	+	-	-	+	-	-	A	10	11	5	8	7	8	6	1434	10	2	3	3	7	1	4	4	817
1_45_11	Strain	Healthy	O~	H32	+	-	-	+	-	+	A	10	11	4	8	8	8	2	10	8	239	7	3	7	1	4	2	645
1_52_1	Strain	Healthy	O106	H33	+	-	-	+	-	-	A	10	4	5	542	7	35	7	5380	10	172?	4*	52	41	145*	18	20	x
1_52_13	Strain	Healthy	O8	H30	+	-	-	+	-	+	A	10	11	4	8	8	8	2	10	10	28	7	17	157	1	4*	2	520*
1_53_1	Strain	Healthy	O8	H30	+	-	-	+	-	+	A	10	11	4	8	8	8	2	10	8	2	7	3	7	1	4	2	2
1_6_19	Strain	Healthy	O120	H48	+	-	-	+	+	-	D	203	26	27	27	40	5	73	2797	19	44*	8	135*	14*	12	13*	11*	x
1_6_9	Strain	Healthy	O21	H4	+	-	+	+	-	-	B1	100*	23	68	45	7	939	7	x	11?	3	110	146*	84*	7	2	2	847
1_7_1	Strain	Healthy	O1	H7	+	-	-	-	+	-	F	27	32	24	29	26	19	22	59	12	40	24	19	13	24	8	29	34
4K.015	MAG	Healthy	x	H30	+	-	-	-	-	-	U/cryptic	6		4	1	6?	8	6	x	83*		21*	3	131	1	4	2	390
17K.020	MAG	Healthy	x	H10	+	-	-	+	-	-	A	64*	7	1	1	8	8	6	398*	10		7?*	18	18	26		2	57
18K.045	MAG	Healthy	x	H9	+	-	-	+	+	-	E	621?	1543*	110	117	80	1	34?	543	136	285	38?	22	28	101	43	42*	864*?
24K.006	MAG	Healthy	O117	H25	+	-	-	+	-	-	A	6	4	1		69	8	7	2531	83		110	52	18	1	4	40	661
31K.013	MAG	Healthy	x	H31	+	-	+	-	+	+	B2	13	14	19	36	23	11	10	127	1	25	9	8	2	10	1	7	32
52K.005	MAG	Healthy	x	H30	+	-	-	-	-	+	cryptic	10	11	4	8	8	8	2	10	11?	2	7*	3	16*	1	4	2	x
53K.057	MAG	Healthy	x	x	+	-	-	-	-	-	U/cryptic	10	699?	4	8	8	8	6?	x	8	2		17*		1*	4*	2	x
APEC_O1	Reference	ref	O1	H7	+	-	+	-	+	+	B2	37	38	19	37	17	11	26	95	1	1	2	115	1	2	3	1	418
EDL933	Reference	ref	O157	H7	+	-	-	+	+	-	E	12	12	8	12	15	2	2	11	68	110	88	63	93	84	86	83	822
LF82	Reference	ref	O83	H1	+	-	+	-	+	+	B2	13	39	50	13	16	37	25	135	1	14	2	31	21	4	1	7	64
MG1655	Reference	ref	O16	H48	+	-	-	+	-	+	A	10	11	4	8	8	8	2	10	8	118	7	3	7	1	4	2	262
Nissle1917	Reference	ref	O6	H1	+	-	+	-	+	+	B2	36	24	9	13	17	11	25	73	2	4	6	4	1	6	1	1	4
* adk: Novel allele, ST may indicate nearest ST.
? Uncertain hit, ST can not be trusted.
x Not identified

## Sheet: S2
Table S2. Prevalence of virulence-associated genes in cultivated E. coli strains from CD patients and healthy individuals
Virulence gene	E. coli strains					Individuals in studied cohorts					E. coli strains from CD patients with different localization of inflammation									CD patients with different localization of inflammation
	CD, n=26		Healthy, n=37		Fisher's exact test, P-value	CD, n=14		Healthy, n=18		Fisher's exact test, p-value	1 - Ileitis, n=6		2 - Colitis, n=14		3 - Ileocolitis, n=6		Fisher's exact test, p-value adjustment method: Benjamin-Hochberg correction			1 - Ileitis, n=3		2 - Colitis, n=7		3 - Ileocolitis,n=4		Fisher's exact test, p-value adjustment method: Benjamin-Hochberg correction
	Present	Absent	Present	Absent		Present	Absent	Present	Absent		Present	Absent	Present	Absent	Present	Absent	1vs2	1vs3	2vs3	Present	Absent	Present	Absent	Present	Absent	1vs2	1vs3	2vs3
astA	26	0	37	0	1	14	0	18	0	1	6	0	14	0	6	0	1	1	1	3	0	7	0	3	1	1	1	1
bmaE	0	26	0	37	1	0	14	0	18	1	0	6	0	14	0	6	1	1	1	0	3	0	7	0	4	1	1	1
cnf1	0	26	0	37	1	0	14	0	18	1	0	6	0	14	0	6	1	1	1	0	3	0	7	0	4	1	1	1
csgA	26	0	35	2	0.5074	14	0	18	0	1	6	0	14	0	6	0	1	1	1	3	0	7	0	3	1	1	1	1
cvaB	6	20	3	34	0.1443	6	8	3	15	0.1317	1	5	4	10	1	5	1	1	1	1	2	4	3	0	4	1	0.64	0.58
cvaC	4	22	1	36	0.1501	4	10	1	17	0.142	0	6	3	11	1	5	1	1	1	0	3	3	4	0	4	0.71	1	0.71
EAL	3	23	2	35	0.6407	3	11	2	16	0.6313	1	5	1	13	1	5	0.78	1	0.78	1	2	1	6	1	3	1	1	1
eitA	1	25	0	37	0.4127	1	13	0	18	0.4375	1	5	0	14	0	6	0.9	1	1	1	2	0	7	0	4	0.64	0.64	1
eitC	1	25	0	37	0.4127	1	13	0	18	0.4375	1	5	0	14	0	6	0.9	1	1	1	2	0	7	0	4	0.64	0.64	1
etsB	3	23	1	36	0.2975	3	11	1	17	0.2951	0	6	2	12	1	5	1	1	1	0	3	2	5	0	4	1	1	1
etsC	3	23	1	36	0.2975	3	11	1	17	0.2951	0	6	2	12	1	5	1	1	1	0	3	2	5	0	4	1	1	1
fimC	19	7	31	6	0.3533	13	1	17	1	1	4	2	9	5	6	0	1	0.68	0.68	2	1	7	0	3	1	0.55	1	0.55
focG	1	25	1	36	1	1	13	1	17	1	0	6	1	13	0	6	1	1	1	0	3	1	6	0	4	1	1	1
gafD	0	26	0	37	1	0	14	0	18	1	0	6	0	14	0	6	1	1	1	0	3	0	7	0	4	1	1	1
gimB	1	25	1	36	1	1	13	1	17	1	1	5	0	14	0	6	0.9	1	1	1	2	0	7	0	4	0.64	0.64	1
hlyA	2	24	3	34	1	2	12	3	15	1	2	4	0	14	0	6	0.24	0.68	1	2	1	0	7	0	4	0.2	0.21	1
hlyF	0	26	0	37	1	0	14	0	18	1	0	6	0	14	0	6	1	1	1	0	3	0	7	0	4	1	1	1
HRA-2	0	26	0	37	1	0	14	0	18	1	0	6	0	14	0	6	1	1	1	0	3	0	7	0	4	1	1	1
iha	9	17	15	22	0.7929	7	7	11	7	0.7213	5	1	3	11	1	5	0.054	0.12	1	3	0	3	4	1	3	0.3	0.3	1
ireA	7	19	8	29	0.7655	6	8	7	11	1	3	3	3	11	1	5	0.82	0.82	1	2	1	3	4	1	3	1	1	1
iroN	7	19	4	33	0.1757	7	7	3	15	0.06234	1	5	4	10	2	4	1	1	1	1	2	4	3	1	3	1	1	1
iss	17	9	24	13	1	11	3	14	4	1	4	2	8	6	5	1	1	1	1	2	1	6	1	2	2	1	1	1
iucD	10	16	14	23	1	8	6	10	8	1	4	2	4	10	2	4	0.48	0.85	1	2	1	4	3	1	3	1	0.82	0.82
iutA	10	16	14	23	1	8	6	10	8	1	4	2	4	10	2	4	0.48	0.85	1	2	1	4	3	1	3	1	0.82	0.82
malX	26	0	37	0	1	14	0	18	0	1	6	0	14	0	6	0	1	1	1	3	0	7	0	3	1	1	1	1
mat	5	21	5	32	0.7281	5	9	5	13	0.712	1	5	2	12	2	4	1	1	1	1	2	1	6	2	2	1	1	1
neu C	1	25	5	32	0.3868	1	13	5	13	0.1959	1	5	0	14	0	6	0.9	1	1	1	2	0	7	0	4	0.64	0.64	1
nfaE	1	25	1	36	1	1	13	1	17	1	1	5	0	14	0	6	0.9	1	1	1	2	0	7	0	4	0.64	0.64	1
papC	5	21	4	33	0.4693	5	9	4	14	0.4533	1	5	3	11	1	5	1	1	1	1	2	3	4	1	3	1	1	1
papGIII	0	26	0	37	1	0	14	0	18	1	0	6	0	14	0	6	1	1	1	0	3	0	7	0	4	1	1	1
papGII	5	21	4	33	0.4693	5	9	4	14	0.4533	1	5	3	11	1	5	1	1	1	1	2	3	4	1	3	1	1	1
pic	2	24	2	35	1	2	12	2	16	1	0	6	2	12	0	6	1	1	1	0	3	2	5	0	4	1	1	1
sat	1	25	0	37	0.4127	1	13	0	18	0.4375	1	5	0	14	0	6	0.9	1	1	1	2	0	7	0	4	0.64	0.64	1
sfaS	23	3	34	3	0.6841	13	1	17	1	1	5	1	12	2	6	0	1	1	1	2	1	7	0	3	1	0.55	1	0.55
tia	4	22	4	33	0.7074	4	10	4	14	0.7035	1	5	2	12	1	5	1	1	1	1	2	2	5	1	3	1	1	1
trat	13	13	14	23	0.4394	11	3	11	7	0.4461	2	4	5	9	6	0	1	0.091	0.042	2	1	5	2	3	1	1	1	1
tsh	4	22	2	35	0.22	4	10	2	16	0.3649	1	5	2	12	1	5	1	1	1	1	2	2	5	0	4	1	0.74	0.74
lpfA	0	26	2	35	0.5074	0	14	2	16	0.4919	0	6	0	14	0	6	1	1	1	0	3	0	7	0	4	1	1	1
afaC	1	25	1	36	1	1	13	1	17	1	1	5	0	14	0	6	0.9	1	1	1	2	0	7	0	4	0.64	0.64	1
arlA	5	21	2	35	0.1144	5	9	2	16	0.1948	0	6	3	11	2	4	0.61	0.61	0.61	0	3	3	4	1	3	1	1	1
arlC	5	21	2	35	0.1144	5	9	2	16	0.1948	0	6	3	11	2	4	0.61	0.61	0.61	0	3	3	4	1	3	1	1	1
cas1	1	25	1	36	1	1	13	1	17	1	1	5	0	14	0	6	0.9	1	1	1	2	0	7	0	4	0.64	0.64	1
cas6	1	25	1	36	1	1	13	1	17	1	1	5	0	14	0	6	0.9	1	1	1	2	0	7	0	4	0.64	0.64	1
cas_csy2	1	25	1	36	1	1	13	1	17	1	1	5	0	14	0	6	0.9	1	1	1	2	0	7	0	4	0.64	0.64	1
cas_csy3	1	25	1	36	1	1	13	1	17	1	1	5	0	14	0	6	0.9	1	1	1	2	0	7	0	4	0.64	0.64	1
chiA	19	7	22	15	0.2961	11	3	15	3	1	6	0	9	5	4	2	0.68	0.68	1	3	0	4	3	3	1	1	1	1
chuA	9	17	12	25	1	8	6	10	8	1	1	5	6	8	2	4	1	1	1	1	2	5	2	2	2	0.86	1	0.86
clbB	1	25	2	35	1	1	13	2	16	1	0	6	1	13	0	6	1	1	1	0	3	1	6	0	4	1	1	1
dsbA-like	8	18	12	25	1	7	7	9	9	1	1	5	5	9	2	4	1	1	1	1	2	4	3	2	2	1	1	1
dsbA	26	0	35	2	0.5074	14	0	18	0	1	6	0	14	0	6	0	1	1	1	3	0	7	0	3	1	1	1	1
envZ	26	0	37	0	1	14	0	18	0	1	6	0	14	0	6	0	1	1	1	3	0	7	0	3	1	1	1	1
excisionase	12	14	13	24	0.4388	9	5	11	7	1	4	2	3	11	5	1	0.183	1	0.054	3	0	2	5	3	1	0.36	1	0.36
fimH	26	0	37	0	1	14	0	18	0	1	6	0	14	0	6	0	1	1	1	3	0	7	0	3	1	1	1	1
fis	25	1	36	1	1	14	0	18	0	1	6	0	13	1	6	0	1	1	1	3	0	7	0	3	1	1	1	1
flhC	26	0	37	0	1	14	0	18	0	1	6	0	14	0	6	0	1	1	1	3	0	7	0	3	1	1	1	1
flhD	26	0	37	0	1	14	0	18	0	1	6	0	14	0	6	0	1	1	1	3	0	7	0	3	1	1	1	1
fliA	26	0	37	0	1	14	0	18	0	1	6	0	14	0	6	0	1	1	1	3	0	7	0	3	1	1	1	1
fliC	26	0	37	0	1	14	0	18	0	1	6	0	14	0	6	0	1	1	1	3	0	7	0	3	1	1	1	1
fyuA	12	14	17	20	1	8	6	13	5	0.4651	4	2	5	9	3	3	0.96	1	0.96	2	1	4	3	2	2	1	1	1
gipA	1	25	1	36	1	1	13	1	17	1	0	6	1	13	0	6	1	1	1	0	3	1	6	0	4	1	1	1
hcp1	6	20	7	30	0.7574	6	8	6	12	0.7178	1	5	3	11	2	4	1	1	1	1	2	3	4	2	2	1	1	1
hcp2	6	20	7	30	0.7574	6	8	6	12	0.7178	1	5	3	11	2	4	1	1	1	1	2	3	4	2	2	1	1	1
hfq	26	0	37	0	1	14	0	18	0	1	6	0	14	0	6	0	1	1	1	3	0	7	0	3	1	1	1	1
htrA	26	0	37	0	1	14	0	18	0	1	6	0	14	0	6	0	1	1	1	3	0	7	0	3	1	1	1	1
ibeA1	0	26	1	36	1	0	14	1	17	1	0	6	0	14	0	6	1	1	1	0	3	0	7	0	4	1	1	1
ibeA2	0	26	1	36	1	0	14	1	17	1	0	6	0	14	0	6	1	1	1	0	3	0	7	0	4	1	1	1
impK	16	10	19	18	0.4524	12	2	13	5	0.4264	3	3	9	5	4	2	1	1	1	2	1	6	1	3	1	1	1	1
kpsM	10	16	12	25	0.7889	10	4	9	9	0.2893	2	4	5	9	3	3	1	1	1	2	1	5	2	2	2	1	1	1
kpsT	8	18	9	28	0.5795	8	6	8	10	0.7224	1	5	5	9	2	4	1	1	1	1	2	5	2	1	3	0.75	1	0.73
lpfB	1	25	2	35	1	1	13	2	16	1	0	6	1	13	0	6	1	1	1	0	3	1	6	0	4	1	1	1
lpfC	1	25	2	35	1	1	13	2	16	1	0	6	1	13	0	6	1	1	1	0	3	1	6	0	4	1	1	1
nlpI	26	0	37	0	1	14	0	18	0	1	6	0	14	0	6	0	1	1	1	3	0	7	0	3	1	1	1	1
nrdR	26	0	37	0	1	14	0	18	0	1	6	0	14	0	6	0	1	1	1	3	0	7	0	3	1	1	1	1
ompA	26	0	36	1	1	14	0	18	0	1	6	0	14	0	6	0	1	1	1	3	0	7	0	3	1	1	1	1
ompC	26	0	37	0	1	14	0	18	0	1	6	0	14	0	6	0	1	1	1	3	0	7	0	3	1	1	1	1
ompR	26	0	37	0	1	14	0	18	0	1	6	0	14	0	6	0	1	1	1	3	0	7	0	3	1	1	1	1
pduC	4	22	6	31	1	3	11	6	12	0.6942	0	6	1	13	3	3	1	0.27	0.18	0	3	1	6	2	2	1	0.74	0.74
rpoE	26	0	37	0	1	14	0	18	0	1	6	0	14	0	6	0	1	1	1	3	0	7	0	3	1	1	1	1
rpoS	26	0	36	1	1	14	0	17	1	1	6	0	14	0	6	0	1	1	1	3	0	7	0	3	1	1	1	1
sitA	13	13	16	21	0.618	11	3	11	7	0.4461	2	4	7	7	4	2	0.64	0.64	0.64	2	1	6	1	2	2	1	1	1
sitB	13	13	16	21	0.618	11	3	11	7	0.4461	2	4	7	7	4	2	0.64	0.64	0.64	2	1	6	1	2	2	1	1	1
sitC	13	13	16	21	0.618	11	3	11	7	0.4461	2	4	7	7	4	2	0.64	0.64	0.64	2	1	6	1	2	2	1	1	1
sitD	13	13	16	21	0.618	11	3	11	7	0.4461	2	4	7	7	4	2	0.64	0.64	0.64	2	1	6	1	2	2	1	1	1
vasD	6	20	7	30	0.7574	6	8	6	12	0.7178	1	5	3	11	2	4	1	1	1	1	2	3	4	2	2	1	1	1
vasG	17	9	21	16	0.6034	13	1	15	3	0.6128	4	2	9	5	4	2	1	1	1	3	0	6	1	3	1	1	1	1
vat	4	22	2	35	0.22	4	10	2	16	0.3649	1	5	2	12	1	5	1	1	1	1	2	2	5	0	4	1	0.74	0.74
vgrG1	6	20	5	32	0.3387	6	8	5	13	0.4651	0	6	4	10	2	4	0.68	0.68	1	0	3	4	3	2	2	0.6	0.64	1
vgrG2	6	20	6	31	0.5299	6	8	6	12	0.7178	0	6	4	10	2	4	0.68	0.68	1	0	3	4	3	2	2	0.6	0.64	1
vgrG3	6	20	6	31	0.5299	6	8	6	12	0.7178	0	6	4	10	2	4	0.68	0.68	1	0	3	4	3	2	2	0.6	0.64	1
vgrG4	6	20	6	31	0.5299	6	8	6	12	0.7178	0	6	4	10	2	4	0.68	0.68	1	0	3	4	3	2	2	0.6	0.64	1
waaL	8	18	10	27	0.7827	8	6	9	9	0.7345	1	5	5	9	2	4	1	1	1	1	2	5	2	2	2	0.86	1	0.86
waaV	12	14	15	22	0.7968	7	7	11	7	0.7213	2	4	7	7	3	3	1	1	1	1	2	3	4	2	2	1	1	1
waaW	14	12	17	20	0.6131	8	6	13	5	0.4651	2	4	9	5	3	3	0.96	1	0.96	1	2	4	3	2	2	1	1	1
ybtA	12	14	16	21	1	8	6	13	5	0.4651	4	2	5	9	3	3	0.96	1	0.96	2	1	4	3	2	2	1	1	1
ybtP	12	14	16	21	1	8	6	13	5	0.4651	4	2	5	9	3	3	0.96	1	0.96	2	1	4	3	2	2	1	1	1
ybtQ	12	14	17	20	1	8	6	13	5	0.4651	4	2	5	9	3	3	0.96	1	0.96	2	1	4	3	2	2	1	1	1
ybtT	12	14	16	21	1	8	6	13	5	0.4651	4	2	5	9	3	3	0.96	1	0.96	2	1	4	3	2	2	1	1	1
yfgL	26	0	37	0	1	14	0	18	0	1	6	0	14	0	6	0	1	1	1	3	0	7	0	3	1	1	1	1

## Sheet: S3
Table S3. Prevalence of virulence-associated genes according to the most common sequence types (ST10, ST69) by Achtman's scheme in all cultivated E. coli strains from CD patients and healthy individuals
									NS- non-significant
Virulence gene	Sequence type (ST)		Fisher's exact test, P-value	Sequence type (ST)		Fisher's exact test, p-value
	ST10, n=12	Other, n=51		ST69, n=11	Other, n=52
astA	12	51	NS	11	52	NS
bmaE	0	0	NS	0	0	NS
cnf1	0	0	NS	0	0	NS
csgA	12	49	NS	11	50	NS
cvaB	1	8	NS	1	8	NS
cvaC	0	5	NS	1	4	NS
EAL	1	4	NS	3	2	0.034
eitA	0	1	NS	0	1	NS
eitC	0	1	NS	0	1	NS
EtsB	0	4	NS	1	3	NS
etsC	0	4	NS	1	3	NS
fimC	12	38	NS	11	39	NS
focG	0	2	NS	0	2	NS
gafD	0	0	NS	0	0	NS
gimB	0	2	NS	0	2	NS
hlyA	0	5	NS	1	4	NS
hlyF	0	0	NS	0	0	NS
HRA-2	0	0	NS	0	0	NS
iha	8	16	0.04427	6	18	NS
ireA	4	11	NS	4	11	NS
iroN	0	11	NS	2	9	NS
iss	8	33	NS	10	31	NS
iucD	6	18	NS	8	16	0.015
iutA	6	18	NS	8	16	0.015
malX	12	51	NS	11	52	NS
mat	2	8	NS	1	9	NS
neu C	2	4	NS	0	6	NS
nfaE	2	0	0.03379	0	2	NS
papC	0	9	NS	5	4	0.0057
papGIII	0	0	NS	0	0	NS
papGII	0	9	NS	5	4	0.0057
pic	1	3	NS	0	4	NS
sat	0	1	NS	0	1	NS
sfaS	12	45	NS	11	46	NS
tia	0	8	NS	4	4	0.026
trat	5	22	NS	9	18	0.0063
tsh	0	6	NS	1	5	NS
lpfA	0	2	NS	0	2	NS
afaC	2	0	0.03379	0	2	NS
arlA	0	7	NS	1	6	NS
arlC	0	7	NS	1	6	NS
cas1	0	2	NS	0	2	NS
cas6	0	2	NS	0	2	NS
cas_csy2	0	2	NS	0	2	NS
cas_csy3	0	2	NS	0	2	NS
chiA	12	29	0.005157	0	41	1e-06
chuA	0	21	0.005528	11	10	5e-07
clbB	0	3	NS	0	3	NS
dsbA-like	1	19	NS	11	9	2e-07
dsbA	12	49	NS	11	50	NS
envZ	12	51	NS	11	52	NS
excisionase	8	17	0.04959	4	21	NS
fimH	12	51	NS	11	52	NS
fis	12	49	NS	11	50	NS
flhC	12	51	NS	11	52	NS
flhD	12	51	NS	11	52	NS
fliA	12	51	NS	11	52	NS
fliC	12	51	NS	11	52	NS
fyuA	9	20	NS	11	18	5e-05
gipA	0	2	NS	0	2	NS
hcp1	0	13	NS	11	2	<0,0000001
hcp2	0	13	NS	11	2	<0,0000001
hfq	12	51	NS	11	52	NS
htrA	12	51	NS	11	52	NS
ibeA1	0	1	NS	0	1	NS
ibeA2	0	1	NS	0	1	NS
impK	5	30	NS	11	24	0.0007
kpsM	4	18	NS	8	14	0.01
kpsT	2	15	NS	5	12	NS
lpfB	0	3	NS	0	3	NS
lpfC	0	3	NS	0	3	NS
nlpI	12	51	NS	11	52	NS
nrdR	12	51	NS	11	52	NS
ompA	12	50	NS	10	52	NS
ompC	12	51	NS	11	52	NS
ompR	12	51	NS	11	52	NS
pduC	0	10	NS	6	4	0.001
rpoE	12	51	NS	11	52	NS
rpoS	12	50	NS	11	51	NS
sitA	5	24	NS	11	18	5e-05
sitB	5	24	NS	11	18	5e-05
sitC	5	24	NS	11	18	5e-05
sitD	5	24	NS	11	18	5e-05
vasD	0	13	NS	11	2	<0,0000001
vasG	7	31	NS	11	27	0.002
vat	0	6	NS	1	5	NS
vgrG1	0	11	NS	9	2	1e-07
vgrG2	0	12	NS	10	2	<0,0000001
vgrG3	0	12	NS	10	2	<0,0000001
vgrG4	0	12	NS	10	2	<0,0000001
waaL	2	16	NS	11	7	<0,0000001
waaV	0	27	0.0006515	0	27	0.0015
waaW	0	31	0.0001375	0	31	0.0003
ybtA	9	19	0.02485	11	17	3e-05
ybtP	9	19	0.02485	11	17	3e-05
ybtQ	9	20	NS	11	18	5e-05
ybtT	9	19	0.02485	11	17	3e-05
yfgL	12	51	NS	11	52	NS

## Sheet: S4
Table S4. Distribution of bacteriocins encoding genes identified in 28 E. coli strains from CD patients and healthy individuals.
Bacteriocin group		Bacteriocin	Gene name	Description	E. coli strains
					From healthy individuals																From CD patients
					1_18_1	1_2_1	1_25_1	1_25_14	1_34_12	1_37_1	1_39_1	1_39_12	1_44_4	1_45_11	1_52_1	1_52_13	1_53_1	1_6_19	36k_1	36k_8	3_77_1	3_188_1	3_189_1	3_191_1	3_192_2	3_196_7	3_199_1	3_199_3	3_200_11	3_206_11	3_225_1	CD64_7
Colicins		Colicin A	caa	Colicin A	-	-	+	+	+	-	-	-	-	-	-	-	-	-	-	-	-	+	-	-	-	-	-	-	+	-	-	-
			cai	Colicin A immunity protein	-	+	+	+	+	-	-	-	-	+	+	+	+	-	-	-	+	+	+	-	-	-	-	-	+	-	-	-
		Colicin B	cba	Colicin B	-	-	-	-	-	-	-	-	-	+	+	+	+	-	-	-	+	-	+	-	-	-	-	-	-	-	-	-
			cbi	Colicin B immunity protein	-	+	-	-	-	-	-	-	-	+	+	+	+	-	-	-	+	-	+	+	-	-	-	-	-	-	-	-
		Colicin E1	cea	Colicin E1	-	-	-	-	-	-	-	+	+	+	-	-	-	-	-	-	-	-	-	-	-	+	-	-	-	-	-	-
			imm	Colicin E1 immunity protein	-	-	-	-	-	-	-	+	+	+	-	-	-	-	-	-	-	-	-	-	-	+	-	-	-	-	-	-
			lys	Colicin E1 lysis protein	-	-	-	-	-	-	-	+	-	+	-	-	-	-	-	-	-	-	-	-	-	+	-	-	-	-	-	-
		Colicin Ia	cia	Colicin Ia	-	-	-	-	-	-	-	+	+	+	-	-	-	-	+	-	-	-	-	-	-	-	+	+	-	-	-	+
			iia, imm	Colicin Ia immunity protein	-	-	-	-	-	-	-	+	+	+	-	-	-	+	+	-	-	-	-	-	-	-	+	+	-	-		+
		Colicin Ib	cib	Colicin Ib	-	-	-	-	-	-	-	+	-	+	-	-	-	+	+	-	-	-	-	-	-	-	+	+	-	-	-	+
				Colicin Ib immunity protein	-	-	-	+	+	-	-	+	-	+	-	-	-	+	-	-	-	-	-	-	-	-	-	-	+	-	-	-
		Colicin K	cka	Colicin K	+	-	-	-	-	-	-	-	-	-	-	-	-	-	-	-	-	-	-	-	-	-	-	-	-	-	+	-
			cki	colicin K immunity protein	+	-	-	-	-	+	-	-	-	-	-	-	-	-	-	-	-	-	-	-	-	-	-	-	-	-	+	-
			ckl	Lysis protein for colicin K	+	-	-	-	-	-	-	-	-	-	-	-	-	-	-	-	-	-	-	-	-	-	-	-	-	-	+	-
		Colicin M	cma	Colicin M	-	+	-	-	-	-	-	-	-	+	+	+	+	-	-	-	+	-	+	+	-	-	-	-	-	-	-	-
			cmi	Colicin M immunity protein	-	+	-	-	-	-	-	-	-	+	+	+	+	-	-	-	+	-	+	+	-	-	-	-	-	-	-	-
Microcins	Class I	Microcin J25	mcjA	Microcin J25	-	-	-	-	-	-	-	-	-	-	-	-	-	-	-	+	+	-	-	-	-	-	-	-	-	-	-	-
			mcjD	Microcin J25 export ATP-binding/permease protein McjD (immunity)	-	-	-	-	-	-	-	-	-	-	-	-	-	-	-	+	+	-	-	-	-	-	-	-	-	-	-	-
			mcjB	Microcin J25-processing protein McjB (lasso peptide biosynthesis B2 protein)	-	-	-	-	-	-	-	-	-	-	-	-	-	-	-	+	+	-	-	-	-	-	-	-	-	-	-	-
			mcjC	Microcin J25-processing protein McjC (lasso peptide isopeptide bond-forming cyclase)	-	-	-	-	-	-	-	-	-	-	-	-	-	-	-	+	+	-	-	-	-	-	-	-	-	-	-	-
		Microcin C7	mccA	Microcin C7	-	-	-	-	-	-	+	-	-	-	-	-	-	-	-	-	-	-	-	-	-	-	-	-	-	-	-	-
			mccF	self-immunity protein	-	-	-	-	-	-	+	-	-	-	-	-	-	-	-	-	-	-	-	-	-	-	-	-	-	-	-	-
			mccD	Class I SAM-dependent methyltransferase	-	-	-	-	-	-	+	-	-	-	-	-	-	-	-	-	-	-	-	-	-	-	-	-	-	-	-	-
			mccC	MFS transporter	-	-	-	-	-	-	+	-	-	-	-	-	-	-	-	-	-	-	-	-	-	-	-	-	-	-	-	-
			mccE	GNAT family N-acetyltransferase	-	-	-	-	-	-	+	-	-	-	-	-	-	-	-	-	-	-	-	-	-	-	-	-	-	-	-	-
			mccB	C-terminal adenylation of the ThiS andMoaD subunits from the thiamine and molybdopterin synthase	-	-	-	-	-	-	+	-	-	-	-	-	-	-	-	-	-	-	-	-	-	-	-	-	-	-	-	-
		Microcin B17	mcbG	Self-immunity protein	-	-	+	+	-	-	-	-	-	+	-	-	-	-	+	+	-	-	-	-	-	-	-	-	-	-	-	-
			mcbF	Self-immunity protein	-	-	-	-	-	-	-	-	-	-	-	-	-	-	+	+	-	-	-	-	-	-	-	-	-	-	-	-
			mcbE	Self-immunity protein	-	-	-	-	-	-	-	-	-	-	-	-	-	-	+	+	-	-	-	-	-	-	-	-	-	-	-	-
			mcbD	Microcin B17-processing protein McbD	-	-	-	-	-	-	-	-	-	-	-	-	-	-	+	+	-	-	-	-	-	-	-	-	-	-	-	-
			mcbC	Microcin B17-processing protein McbC	-	-	-	-	-	+	-	-	-	-	-	-	-	-	+	+	-	-	-	-	-	-	-	-	-	-	-	-
			mcbB	Microcin B17-processing protein McbB	-	-	-	-	-	+	-	-	-	-	-	-	-	-	+	+	-	-	-	-	-	-	-	-	-	-	-	-
			mcbA	Microcin B17	-	-	-	-	-	+	-	-	-	-	-	-	-	-	+	+	-	-	-	-	-	-	-	-	-	-	-	-
	Class IIa	Colicin V (Microcin V)	cvaA	Colicin V secretion protein CvaA	-	-	-	-	+	-	+	-	-	-	-	-	-	-	-	+	+	+	-	+	+	-	-	-	-	+	-	+
			cvaC	Colicin V	-	-	-	-	-	-	-	-	-	-	-	-	-	-	-	+	+	-	-	-	-	-	-	-	-	+	-	+
	Class IIb	MccH47	mchB	MccH47 precursor	-	-	-	-	+	-	+	-	-	-	-	-	-	-	-	+	-	+	-	+	+	-	-	-	-	-	-	-
			mchC	For the activity of the microcin	-	-	-	-	+	-	+	-	-	-	-	-	-	-	-	+	-	+	-	+	+	-	-	-	-	-	-	-
			mchD	Post-translational modifications	-	-	-	-	+	-	+	-	-	-	-	-	-	-	-	+	-	+	-	+	+	-	-	-	-	-	-	-
			mchE	MccH47 secretion	-	-	-	-	+	-	+	-	-	-	-	-	-	-	-	+	-	+	-	+	+	-	-	-	-	-	-	-
			mchF	MccH47 secretion	-	-	-	-	+	-	+	-	-	-	-	-	-	-	-	+	-	+	-	+	+	-	-	-	-	-	-	-
			mchX	Regulation of microcin expression	-	-	-	-	+	-	+	-	-	-	-	-	-	-	-	+	-	+	-	+	+	-	-	-	-	-	-	-
			mchI	Self-immunity towards MccH47	-	-	-	-	+	-	+	-	-	-	-	-	-	-	-	+	-	+	-	+	+	-	-	-	-	-	-	-
		MccI47	mchS2	MccI47 precursor	-	-	-	-	+	-	-	-	-	-	-	-	-	-	-	+	-	+	-	+	-	-	-	-	-	-	-	-
			mchS3	Self-immunity towards MccI47	-	-	-	-	+	-	-	-	-	-	-	-	-	-	-	+	-	+	-	+	-	-	-	-	-	-	-	-
			mchS4	Overproduction of MccI47	-	-	-	-	+	-	+	-	-	-	-	-	-	-	-	+	-	+	-	+	+	-	-	-	-	-	-	-
		MccM	mcmI/mcmA	Self-immunity protein MccM	-	-	-	-	+	-	+	-	-	-	-	-	-	-	-	-	-	-	-	-	+	-	-	-	-	-	-	-
			mcmA	MccM precursor	-	-	-	-	+	-	+	-	-	-	-	-	-	-	-	-	-	-	-	-	+	-	-	-	-	-	-	-
			mcmK	Post-translational modifications	-	-	-	-	+	-	-	-	-	-	-	-	-	-	-	+	-	+	-	+	-	-	-	-	-	-	-	-
			mcmL	Post-translational modifications	-	-	-	-	+	-	-	-	-	-	-	-	-	-	-	+	-	+	-	+	-	-	-	-	-	-	-	-
			mcmM	MccM processing and export	-	-	-	-	+	-	+	-	-	-	-	-	-	-	-	+	-	+	-	+	+	-	-	-	-	-	-	-

## Sheet: S5
Table S5. Susceptibility to different antibiotics according to disc-diffusion assay in E. coli strains from CD patients and healthy individuals.
Antimicrobial agent	Antimicrobial category	E. coli strains					Individuals in studied cohorts					E. coli strains from CD patients with different localization of inflammation									CD patients with different localization of inflammation
		CD, N=26		Healthy, n=37		Fisher's Exact test, p-value	CD, n=14		Healthy, n=18		Fisher's exact test, p-value	1 - Ileitis, n=6		2 - Colitis, n=14		3 - Ileocolitis, n=6		Fisher's exact test, p-value adjustment method: Benjamin-Hochberg correction			1 - Ileitis, n=3		2 - Colitis, n=7		3 - Ileocolitis, n=4		Fisher's exact test, p-value adjustment method: Benjamin-Hochberg correction
		Yes	No	Yes	No		2	12	0	18		yes	no	yes	no	yes	no	1 vs 2	1 vs 3	3 vs 2
		Non-susceptible	Susceptible	Non-susceptible	Susceptible		Non-susceptible	Susceptible	Non-susceptible	Susceptible		Non-susceptible	Susceptible	Non-susceptible	Susceptible	Non-susceptible	Susceptible	1vs2	1vs3	2vs3	Non-susceptible	Susceptible	Non-susceptible	Susceptible	Non-susceptible	Susceptible	1vs2	1vs3	2vs3
Amikacin	Aminoglycosides	3	23	0	37	0.0702	3	11	0	18	0.07339	0	6	1	13	2	5	1	0.69	0.69	0	3	1	6	2	2	1	0.74	0.74
Meropenem	Carbapenems	0	26	0	37	1	0	14	0	18	1	0	6	0	14	0	7	1	1	1	0	3	0	7	0	4	1	1	1
Ciprofloxacin	Fluoroquinolones	4	22	1	36	0.1529	4	10	1	17	0.142	0	6	2	12	2	5	1	0.86	0.86	0	3	2	5	2	2	1	0.86	0.86
Levofloxacin		3	23	0	37	0.0702	3	11	0	18	0.07339	0	6	2	12	1	6	1	1	1	0	3	2	5	1	3	1	1	1
Moxifloxacin		3	23	2	35	0.6423	3	11	2	16	0.6313	0	6	2	12	1	6	1	1	1	0	3	2	5	1	3	1	1	1
Nalidixic acid		9	17	8	29	0.392	7	7	6	12	0.4727	1	5	6	8	2	5	0.98	1	0.98	1	2	5	2	1	3	0.75	1	0.73
Aztreonam	Monobactams	2	24	0	37	0.1741	2	12	0	18	0.1835	1	5	0	14	0	7	0.5	1	0.5	1	2	0	7	1	3	0.55	1	0.55
Ampicillin	Penicillins	11	15	12	25	0.6001	9	5	9	9	0.4896	0	6	6	8	4	3	0.172	0.063	0.361	0	3	6	1	3	1	0.1	0.21	1
Polymyxin b	Polymyxins	1	25	0	37	0.4219	1	13	0	18	0.4375	0	6	1	13	0	7	1	1	1	0	3	1	6	0	4	1	1	1
Sulfanilamide	Sulfonamides	20	6	26	11	0.7853	11	3	14	4	1	3	3	11	3	5	2	0.45	0.45	1	1	2	6	1	4	0	0.28	0.28	1
Tetracycline	Tetracyclines	8	18	11	26	1	6	8	9	9	0.7345	0	6	5	9	3	4	0.39	0.39	1	0	3	4	3	2	2	0.6	0.64	1
Cefazolin	Сephalosporins	19	7	30	7	0.3779	13	1	17	1	1	2	4	10	4	6	1	0.242	0.063	0.255	2	1	7	0	4	0	0.64	0.64	1
Cefepime		2	24	1	36	0.5684	2	12	1	17	0.5681	0	6	1	13	0	7	1	1	1	0	3	1	6	1	3	1	1	1
Cefotaxime		3	23	8	29	0.3311	3	11	6	12	0.6942	1	5	1	13	0	7	1	1	1	1	2	1	6	1	3	1	1	1
Cefuroxime		4	22	3	34	0.4427	4	10	2	16	0.3649	1	5	2	12	0	7	1	1	1	1	2	2	5	1	3	1	1	1

## Sheet: S6
Table S6. Antimicrobial resistance determinants identified in E. coli strains from CD patients and healthy individuals
Strain ID	Status	gyrA (S83L, D87N*)	par C (S80I*)	qnrB19	qnrS1	aac(3)-IId)	aac(3)-VIa	aadA	aadA15	aadA2	aadA5	aph(3")-Ib	aph(3')-Ia	aph(3')-IIa	aph(6)-Ib	aph(6)-Id	acrA	acrB	acrD	acrE	acrF	acrR	acrS	ampC	ampC1	ampH	bacA	baeR	baeS	catI	cmlA1	cpxA	CRP	cyaA (S352T*)	dfrA1	dfrA12	dfrA14	dfrA17	dfrA5	dfrA8	EF-Tu (R234F*)	emrA	emrB	emrE	emrK	emrR	emrY	eptA	evgA
1_14_1	Healthy	-	-	-	-	-	-	-	-	-	-	-	-	-	-	-	+	+	+	+	+	-	+	+	+	+	+	+	+	-	-	+	+	-	-	-	-	-	-	-	-	+	+	-	+	+	+	+	+
1_14_12	Healthy	-	-	-	-	-	-	-	-	-	-	-	-	-	-	-	+	+	+	+	+	+	+	+	+	+	+	+	+	-	-	+	+	-	-	-	-	-	-	-	+	+	+	+	+	+	+	+	+
1_14_2	Healthy	-	-	-	-	-	-	-	-	-	-	-	-	-	-	-	+	+	+	+	+	+	+	+	+	+	+	+	+	-	-	+	+	-	-	-	-	-	-	-	+	+	+	+	+	+	+	+	+
1_18_1	Healthy	-	-	-	-	-	-	-	-	-	-	-	-	-	-	-	+	+	+	+	+	+	+	+	+	+	+	+	+	-	-	+	+	-	-	-	-	-	-	-	+	+	+	-	+	+	+	+	+
1_18_16	Healthy	-	-	-	-	-	-	-	-	-	+	+	-	-	+	-	+	+	+	+	+	+	+	+	+	+	+	+	+	-	-	-	+	+	-	-	-	+	-	-	+	+	+	-	-	+	+	+	+
1_2_1	Healthy	+	-	-	-	-	-	+	-	+	-	-	-	-	-	-	+	+	+	+	+	+	+	+	+	+	+	+	+	-	+	+	+	-	-	+	-	-	-	-	+	+	+	+	+	+	+	+	+
1_20_1	Healthy	-	-	-	-	-	-	-	-	-	-	-	-	-	-	-	+	+	+	+	+	+	+	+	+	+	+	+	+	-	-	+	+	-	-	-	-	-	-	-	+	+	+	+	+	+	+	+	+
1_20_2	Healthy	-	-	-	-	+	-	-	-	-	+	-	-	-	-	-	+	+	+	+	+	+	+	+	+	+	+	+	+	-	-	-	+	+	-	-	-	+	-	-	+	+	+	-	+	+	+	+	+
1_24_1	Healthy	-	-	-	-	-	-	-	-	-	-	-	-	-	-	-	+	+	+	+	+	+	+	+	-	+	+	+	+	-	-	-	+	-	-	-	-	-	-	-	+	+	+	+	+	+	+	+	+
1_25_1	Healthy	-	-	-	-	-	-	-	-	-	-	-	-	+	-	-	+	+	+	-	-	+	+	+	+	+	+	+	+	-	-	+	+	-	-	-	-	-	+	-	+	+	+	-	+	+	+	+	+
1_25_11	Healthy	-	-	-	-	-	-	-	+	-	-	-	-	-	-	-	+	+	+	+	+	+	+	+	+	+	+	+	+	-	+	+	+	-	-	-	-	-	-	+	+	+	+	+	+	+	+	+	+
1_25_13	Healthy	+	-	-	-	-	-	-	-	-	-	-	-	-	-	-	+	+	+	+	+	+	+	+	+	+	+	+	+	-	-	+	+	-	-	-	-	-	-	-	-	+	+	+	+	+	+	+	+
1_25_14	Healthy	-	-	-	-	-	-	-	-	-	-	-	-	+	-	-	+	+	+	-	-	+	+	+	+	+	+	+	+	-	-	+	+	-	-	-	-	-	+	-	+	+	+	-	+	+	+	+	+
1_34_10	Healthy	-	-	-	-	-	-	-	-	-	-	-	-	-	-	-	+	+	+	+	+	+	+	+	+	+	+	+	+	-	-	-	+	-	-	-	-	-	-	-	+	+	+	-	+	+	+	+	+
1_34_12	Healthy	-	-	-	-	-	-	-	-	-	-	-	-	-	-	-	+	+	+	+	+	+	+	+	+	+	+	+	+	-	-	+	+	-	-	-	-	-	-	-	+	+	+	+	+	+	+	+	+
1_37_1	Healthy	-	-	-	-	-	-	-	-	-	-	-	-	-	-	+	+	+	+	+	+	+	+	+	+	+	+	+	+	-	-	-	+	+	-	-	-	-	-	-	+	+	+	-	+	+	+	+	+
1_39_1	Healthy	-	-	-	-	-	-	-	-	-	-	-	-	-	-	-	+	+	+	+	+	+	+	+	-	+	+	+	+	-	-	+	+	-	-	-	-	-	-	-	+	+	+	+	+	+	+	+	+
1_39_12	Healthy	-	-	-	-	-	-	-	-	-	-	-	-	-	-	-	+	+	+	+	+	+	+	+	+	+	+	+	+	-	-	+	+	-	-	-	-	-	-	-	+	+	+	+	+	+	+	+	+
1_4_1	Healthy	-	-	-	-	-	-	-	-	-	-	-	-	-	-	-	+	+	+	+	+	+	+	+	-	+	+	+	+	-	-	+	+	-	-	-	-	-	-	-	+	+	+	+	+	+	+	+	+
1_4_13	Healthy	-	-	-	-	-	-	+	-	-	-	-	-	-	-	-	+	+	+	+	+	+	+	+	+	+	+	+	+	+	-	+	+	-	-	-	-	-	-	-	+	+	+	+	+	+	+	+	+
1_4_3	Healthy	-	-	-	+	-	-	-	-	-	-	-	-	-	-	-	+	+	+	+	+	+	+	+	+	+	+	+	+	-	-	+	+	-	-	-	+	-	-	-	+	+	+	-	+	+	+	+	+
1_4_5	Healthy	-	-	-	-	-	-	-	-	-	-	-	-	-	-	-	+	+	+	+	+	+	+	+	+	+	+	+	+	-	-	+	+	-	-	-	-	-	-	-	+	+	+	+	+	+	+	+	+
1_4_7	Healthy	-	-	-	-	-	-	-	-	-	-	-	-	-	-	-	+	+	+	+	+	+	+	+	+	+	+	+	+	-	-	+	+	-	-	-	-	-	-	-	+	+	+	-	+	+	+	+	+
1_44_1	Healthy	-	-	-	-	-	-	-	-	-	-	-	-	-	-	-	+	+	+	+	+	+	+	+	+	+	+	+	+	-	-	+	+	-	-	-	-	-	-	-	+	+	+	-	+	+	+	+	+
1_44_4	Healthy	-	-	-	-	-	-	-	-	-	-	-	-	-	-	-	+	+	+	+	+	+	+	+	+	+	+	+	+	-	-	-	+	+	-	-	-	-	-	-	+	+	+	-	+	+	+	+	+
1_45_1	Healthy	+	+	-	-	-	-	-	-	-	-	-	-	-	-	-	+	+	+	+	+	+	+	+	+	+	+	+	+	-	-	-	+	+	-	-	+	-	-	-	+	+	+	-	+	+	+	+	+
1_45_11	Healthy	-	-	+	-	-	-	-	-	-	-	-	-	-	-	-	+	+	+	+	+	+	+	+	+	+	+	+	+	-	-	+	+	-	-	-	-	-	-	-	+	+	+	+	+	+	+	+	+
1_52_1	Healthy	-	-	-	-	-	-	-	-	-	-	-	-	-	-	-	+	+	+	+	+	+	+	+	+	+	+	+	+	-	-	+	+	-	-	-	-	-	-	-	+	+	+	+	+	+	+	+	+
1_52_13	Healthy	-	-	-	-	-	+	+	-	-	-	-	-	-	-	-	+	+	+	+	+	+	+	+	+	+	+	+	+	-	-	+	+	-	-	-	-	-	-	-	+	+	+	+	+	+	+	+	+
1_53_1	Healthy	-	-	-	-	-	-	-	-	-	-	+	-	-	-	+	+	+	+	+	+	+	+	+	+	+	+	+	+	-	-	+	+	-	-	-	-	-	-	-	+	+	+	-	+	+	+	+	+
1_6_19	Healthy	-	-	-	-	-	-	-	-	-	-	-	-	-	-	-	+	+	+	+	+	+	+	+	+	+	+	+	+	-	-	+	+	-	-	-	-	-	-	-	+	+	+	+	+	+	+	+	+
1_6_9	Healthy	-	-	-	-	-	-	-	-	-	-	-	-	-	-	-	+	+	+	+	+	+	+	+	+	+	+	+	+	-	-	+	+	-	-	-	-	-	-	-	+	+	+	+	+	+	+	+	+
1_7_1	Healthy	-	-	-	+	-	-	+	-	-	-	-	-	-	-	-	+	+	+	+	+	+	+	+	+	+	+	+	+	-	-	+	+	+	+	-	-	-	-	-	+	+	+	-	+	+	+	+	+
27k_1	Healthy	-	-	-	-	-	-	-	-	-	-	-	-	-	-	-	+	+	+	+	-	+	+	+	+	+	+	+	+	-	-	+	+	-	-	-	-	-	-	-	+	+	+	+	-	+	-	+	+
27k_9	Healthy	-	-	-	-	-	-	-	-	-	-	-	-	-	-	-	+	+	+	+	-	+	+	+	+	+	+	+	+	-	-	+	+	+	-	-	-	-	-	-	+	+	+	-	+	+	+	+	+
36k_1	Healthy	-	-	-	-	-	-	-	-	-	+	-	-	-	-	-	+	+	+	-	+	+	-	+	+	+	+	+	+	-	-	-	+	+	-	-	-	+	-	-	+	+	+	-	+	+	+	+	+
36k_11	Healthy	-	-	-	-	-	-	-	-	-	-	-	-	-	-	-	+	+	+	+	+	+	+	+	+	+	+	+	+	-	-	+	+	-	-	-	-	-	-	-	+	+	+	+	+	+	+	+	+
3_188_1	CD	-	-	-	-	-	-	-	-	-	-	-	-	-	-	-	+	+	+	+	+	+	+	+	+	+	+	+	+	-	-	+	+	-	-	-	-	-	-	-	+	+	+	-	+	+	+	+	+
3_189_1	CD	-	-	-	-	-	-	-	-	-	-	-	-	-	-	-	+	+	+	+	+	+	+	+	+	+	+	+	+	-	-	+	+	-	-	-	-	-	-	-	+	+	+	+	+	+	+	+	+
3_191_1	CD	+*	+	-	+	-	-	+	-	-	-	-	-	-	-	-	+	+	+	+	+	+	+	+	+	+	+	+	+	-	-	+	+	-	+	-	-	-	-	-	+	+	+	-	+	+	+	+	+
3_192_1	CD	-	-	-	-	-	-	-	-	-	-	-	-	-	-	-	+	+	+	+	+	+	+	+	+	+	+	+	+	-	-	-	+	-	-	-	-	-	-	-	+	+	+	+	+	+	+	+	+
3_192_2	CD	-	-	-	-	-	-	+	-	-	-	+	-	-	-	+	+	+	+	+	-	+	+	+	-	+	+	+	+	+	-	+	+	-	+	-	-	-	-	-	+	+	+	+	+	+	+	+	+
3_196_1	CD	+	+	-	-	-	-	-	-	-	-	+	-	-	-	+	+	+	+	+	+	+	+	+	+	+	+	+	+	-	-	-	+	+	-	-	+	-	-	-	+	-	+	-	+	+	+	+	+
3_196_7	CD	+	+	-	-	-	-	+	-	+	-	-	-	+	-	-	+	+	+	+	+	+	+	+	+	+	+	+	+	-	+	+	+	-	-	-	-	-	-	-	+	+	+	-	+	+	+	+	+
3_199_1	CD	-	-	-	-	-	-	-	-	-	-	-	-	-	-	-	+	+	+	+	+	+	+	+	+	+	+	+	+	-	-	+	+	-	-	-	-	-	-	-	+	+	+	+	+	+	+	+	+
3_199_3	CD	-	-	-	-	-	-	-	-	-	-	-	-	-	-	-	+	+	+	+	+	+	+	+	+	+	+	+	+	-	-	-	+	+	-	-	-	-	-	-	+	+	+	-	+	+	+	+	+
3_200_1	CD	-	-	-	-	-	-	-	-	-	-	-	-	-	-	-	+	+	+	+	+	+	+	+	+	+	+	+	+	-	-	+	+	-	-	-	-	-	-	-	+	+	+	+	+	+	+	+	+
3_200_11	CD	-	-	-	-	-	-	-	-	-	-	-	-	-	-	-	+	+	+	-	-	+	+	+	+	+	+	+	+	-	-	+	+	-	-	-	-	-	-	-	+	+	+	-	+	+	+	+	+
3_206_1	CD	-	-	-	-	-	-	-	-	-	-	-	-	-	-	-	+	+	+	+	+	+	+	+	+	+	+	+	+	-	-	-	+	+	-	-	-	-	-	-	+	+	+	+	+	+	+	+	+
3_206_11	CD	+	-	-	-	-	-	-	-	-	-	+	+	-	-	+	+	+	+	+	+	+	+	+	+	+	+	+	+	-	-	-	+	+	-	-	-	-	-	-	+	-	+	+	+	+	+	+	+
3_214_1	CD	+	-	-	-	-	-	-	-	-	-	-	-	-	-	-	+	+	+	+	+	+	+	+	+	+	+	+	+	-	-	-	+	+	-	-	-	-	-	-	+	+	+	-	+	+	+	+	+
3_214_2	CD	-	-	-	-	-	-	-	-	-	-	-	-	-	-	-	+	+	+	+	+	+	+	+	+	+	+	+	+	-	-	+	+	-	-	-	-	-	-	-	+	+	+	+	+	+	+	+	+
3_225_1	CD	+	-	-	-	-	-	+	-	-	-	-	-	-	-	-	+	+	+	-	+	+	+	+	+	+	+	+	+	-	-	+	+	-	+	-	-	-	-	-	+	+	+	+	+	+	+	+	+
3_225_3	CD	-	-	-	-	-	-	-	-	-	-	-	-	-	-	-	+	+	+	+	+	+	+	+	-	+	+	+	+	-	-	+	+	-	-	-	-	-	-	-	+	+	+	+	+	+	+	+	+
3_225_4	CD	+	-	-	-	-	-	-	-	-	-	-	-	-	-	-	+	+	+	+	+	+	+	+	+	+	+	+	+	-	-	+	+	-	-	-	-	-	-	-	+	+	+	+	+	+	+	+	+
3_57_1	CD	+	+	-	-	-	-	-	-	-	-	+	-	-	-	+	+	+	+	+	+	+	+	+	+	+	+	+	+	-	-	-	+	+	-	-	+	-	-	-	+	+	+	-	+	+	+	+	+
3_77_1	CD	-	-	-	-	-	-	-	-	-	-	-	-	-	-	-	+	+	+	+	+	+	+	+	-	+	+	+	+	-	-	+	+	+	-	-	-	-	-	-	+	+	+	+	+	+	+	+	+
CD64_12	CD	-	-	-	-	-	-	-	-	-	-	-	-	-	-	-	+	+	+	+	+	+	+	+	-	+	+	+	+	-	-	+	+	-	-	-	-	-	-	-	+	+	+	-	+	+	+	+	+
CD64_2	CD	-	-	-	-	-	-	-	-	-	-	-	-	-	-	-	+	+	+	+	+	+	+	+	+	+	+	+	+	-	-	+	+	-	-	-	-	-	-	-	+	+	+	-	+	+	+	+	+
CD64_5	CD	-	-	-	+	-	-	-	-	-	-	-	-	-	-	-	+	+	+	+	+	+	+	+	-	+	+	+	+	-	-	-	+	-	-	-	-	-	-	-	+	+	+	-	-	+	-	+	-
CD64_7	CD	-	-	-	-	-	-	-	-	-	-	-	-	-	-	-	+	+	+	-	+	+	+	+	+	+	+	+	+	-	-	+	+	-	-	-	-	-	-	-	+	+	+	-	+	+	+	+	+
CD64_9	CD	-	-	-	-	-	-	-	-	-	-	-	-	-	-	-	+	+	+	+	+	+	+	+	+	+	+	+	+	-	-	+	+	-	-	-	-	-	-	-	+	+	+	-	+	+	+	+	+
CD69_1	CD	-	-	-	-	-	-	-	-	-	-	-	-	-	-	-	+	+	+	+	+	+	+	+	+	+	+	+	+	-	-	+	+	-	-	-	-	-	-	-	+	+	+	+	+	+	+	+	+
* - SNP
[truncated: 43 more columns]

## Sheet: S7
Table S7. Prevalence of biochemical features in E. coli strains from CD patients and healthy individuals.
Biochemical characteristic	E. coli strains					Individuals in studied cohorts					E. coli strains from CD patients with different localization of inflammation									CD patients with different localization of inflammation
	CD, n=26		Healthy, n=37		Fisher's exact test, p-value	CD, n=14		Healthy, n=18		Fisher's exact test, p-value	1 - Ileitis, n=6		2 - Colitis, n=14		3 - Ileocolitis, n=6		Fisher's exact test, p-value adjustment method: Benjamin-Hochberg correction			1 - Ileitis, n=3		2 - Colitis, n=7		3 - Ileocolitis, n=4		Fisher's exact test, p-value adjustment method: Benjamin-Hochberg correction
	Present	Absent	Present	Absent		Present	Absent	Present	Absent		Present	Absent	Present	Absent	Present	Absent	1vs2	1vs3	2vs3	Present	Absent	Present	Absent	Present	Absent	1vs2	1vs3	2vs3
Urea hydrolysis	0	26	1	36	1	0	14	1	17	1	0	6	0	14	0	6	1	1	1	0	3	3	4	0	4	0.71	1	0.71
Arginine metabolism	17	9	24	13	1	9	5	16	2	0.1948	4	2	6	8	5	1	0.94	1	0.47	2	1	3	4	4	0	1	0.64	0.58
Ornithine metabolism	10	16	9	28	0.2721	7	7	9	9	1	1	5	7	7	2	4	0.96	1	0.96	1	2	4	3	2	2	1	1	1
Lysine metabolism	26	0	33	4	0.136	13	1	18	0	0.4375	6	0	14	0	6	0	1	1	1	3	0	6	1	4	0	1	1	1
Hydrogen sulfide production	3	23	0	37	0.06547	0	14	1	17	1	0	6	3	11	0	6	0.78	1	0.78	0	3	3	4	0	4	0.71	1	0.71
Citrate (Simmons)	2	24	2	35	1	2	12	2	16	1	0	6	2	12	0	6	1	1	1	0	3	4	3	0	4	0.3	1	0.3
Malonate utilization	0	26	0	37	1	0	14	1	17	1	0	6	0	14	0	6	1	1	1	0	3	3	4	0	4	0.71	1	0.71
Aesculin hydrolysis	4	22	3	34	0.4336	2	12	4	14	0.6722	0	6	3	11	1	5	1	1	1	0	3	4	3	1	3	0.6	1	0.82
β-xyloxidase	2	24	1	36	0.5639	2	12	2	16	1	0	6	0	14	2	4	1	0.68	0.24	0	3	3	4	2	2	0.71	0.71	1
β-galactosidase	26	0	37	0	1	13	1	18	0	0.4375	6	0	14	0	6	0	1	1	1	3	0	6	1	4	0	1	1	1
β-glucoronidase	26	0	32	5	0.07137	13	1	16	2	1	6	0	14	0	6	0	1	1	1	3	0	6	1	4	0	1	1	1
Fermentation of:
Sucrose	8	18	12	25	1	5	9	9	9	0.4896	0	6	6	8	2	4	0.34	0.68	1	0	3	4	3	1	3	0.6	1	0.82
Raffinose	10	16	15	22	1	8	6	11	7	1	0	6	6	8	4	2	0.17	0.17	0.63	0	3	5	2	3	1	0.25	0.25	1
Melibiose	23	3	36	1	0.2975	13	1	18	0	0.4375	4	2	14	0	5	1	0.24	1	0.45	3	0	6	1	4	0	1	1	1
Cellobiose	1	25	1	36	1	1	13	2	16	1	0	6	0	14	1	5	1	1	0.9	0	3	3	4	1	3	1	1	1
Lactose	23	3	35	2	0.6407	13	1	18	0	0.4375	5	1	13	1	5	1	0.78	1	0.78	3	0	6	1	4	0	1	1	1
Trehalose	26	0	37	0	1	13	1	18	0	0.4375	6	0	14	0	6	0	1	1	1	3	0	6	1	4	0	1	1	1
D-Mannitol	26	0	36	1	1	13	1	18	0	0.4375	6	0	14	0	6	0	1	1	1	3	0	6	1	4	0	1	1	1
D-Sorbitol	25	1	33	4	0.3944	13	1	17	1	1	5	1	14	0	6	0	0.9	1	1	3	0	6	1	4	0	1	1	1
Dulcitol	5	21	3	34	0.2573	5	9	4	14	0.4533	1	5	2	12	2	4	1	1	1	1	2	2	5	2	2	1	1	1
Adonitol	4	22	5	32	1	4	10	5	13	1	2	4	1	13	1	5	0.61	1	0.78	2	1	5	2	1	3	1	0.73	0.73
D-Arabitol	4	22	5	32	1	4	10	5	13	1	2	4	1	13	1	5	0.61	1	0.78	2	1	5	2	1	3	1	0.73	0.73
Inosytol	0	26	0	37	1	0	14	1	17	1	0	6	0	14	0	6	1	1	1	0	3	3	4	0	4	0.71	1	0.71
Salicin	2	24	1	36	0.5639	2	12	2	16	1	0	6	1	13	1	5	1	1	1	0	3	4	3	1	3	0.6	1	0.82
